# Supplementary material for: Why is leptospirosis hard to avoid for the impoverished? Deconstructing leptospirosis transmission risk and the drivers of knowledge, attitudes, and practices in a disadvantaged community in Salvador, Brazil
Source: PLOS Glob Public Health. 2022 Dec 9;2(12):e0000408. doi: 10.1371/journal.pgph.0000408 (PMC10022107; doi:10.1371/journal.pgph.0000408)
Supplement: S1 File — (R) [file pgph.0000408.s006.R]

# Libraries ---------------------------------------------------------------
library(tidyverse)
library(stringr)
library(magrittr)
library(ggthemes)
library(Hmisc)
library(ggmosaic)
library(knitr)
library(scales)
library(glmmLasso)
library(devtools)
library(sjPlot)
library(lme4)
library(colorspace)
library(MuMIn)
library(psych)
library(GPArotation)
library(GGally)
library(glmulti)
select<-dplyr::select

# read and clean data -----------------------------------------------------
dat<-read.delim("KAPL_ind_dom1.txt")
names(dat)[1]<-paste("id_ind") #renaming individual id column
dat$id_ind<-as.factor(dat$id_ind)
str(dat) # 248 observations of 24 variables (with some NAs)

#data with other (latent variables): env.fa, ses.fa #
dat.score<-read.csv("Score_coord.csv") 
dat.score$id_ind<-as.factor(dat.score$id_ind)

# Defining columns for wrong answers (lost points) = maximum possible - calculated score
# this will be used in the GLMs to follow (both bi- and multi- variate models)
dat$CONHECIMENTO.NAO <- 60 - dat$CONHECIMENTO #conhecimento = knowledge
dat$ATITUDE.NAO <- 30 - dat$ATITUDE 
dat$PRATICA.NAO <- 28 - dat$PRATICA #Pratica = practices


#preliminary relationship among Knowledge , Attitudes, and Practices

#GLM with cbind models attitude scores (success = earned points, unearned) 

# Attitudes and knowledge
glm.KA<-glm(cbind(ATITUDE,ATITUDE.NAO) ~ CONHECIMENTO, data=dat,family = binomial)
summary(glm.KA)
tab_model(glm.KA) # transforms estimate (based on log-link function) to odds ratio

#visualise association - code can be used for other bivariate tests below
plot_model(model = glm.KA,type = "pred",terms=c("CONHECIMENTO [all]"),ci.lvl=0.95)+
  theme_few()+ geom_line(colour="black",size=2)+
  scale_x_continuous(limits = c(34,60))+
  # scale_y_continuous(limits=c(0,0.40))+
  #scale_colour_manual(values=c("firebrick","cadetblue4"),labels=c("No","Yes"),name="Household access is paved")+
  guides(color = guide_legend(override.aes = list(fill =NA )))+
  theme(axis.title = element_text(size = 18), 
        axis.text = element_text(size = 16), 
        legend.text = element_text(size = 16),
        legend.title = element_text(size=18),
        legend.background = element_rect(fill = NA),
        legend.key = element_blank(),
        legend.position = c(0.8, 0.90)) +labs(title = NULL, x = "Knowledge score", 
                                              y = "Predicted Attitude score out of \n total points possible")
tab_model(glm.KA, show.r2 = F, show.df = T, dv.labels = "Attitude score (Satisfatory score/ Insatisfactory score) ")

# Practices and knowledge
glm.KP<-glm(cbind(PRATICA,PRATICA.NAO) ~ CONHECIMENTO, 
            data=dat,family = binomial)
summary(glm.KP)
plot_model(model = glm.KP,type = "pred",terms=c("CONHECIMENTO [all]"),ci.lvl=0.95)+
  theme_few()+ geom_line(colour="black",size=2)+
  scale_x_continuous(limits = c(34,60))+
  # scale_y_continuous(limits=c(0,0.40))+
  #scale_colour_manual(values=c("firebrick","cadetblue4"),labels=c("No","Yes"),name="Household access is paved")+
  guides(color = guide_legend(override.aes = list(fill =NA )))+
  theme(axis.title = element_text(size = 18), 
        axis.text = element_text(size = 16), 
        legend.text = element_text(size = 16),
        legend.title = element_text(size=18),
        legend.background = element_rect(fill = NA),
        legend.key = element_blank(),
        legend.position = c(0.8, 0.90)) +labs(title = NULL, x = "Knowledge score", 
                                              y = "Predicted Practices score")
# Practices and attitudes

glm.AP<-glm(cbind(PRATICA,PRATICA.NAO) ~ ATITUDE, 
            data=dat,family = binomial)
tab_model(glm.AP)

# Knowledge bivariate (pre) analyses and full multivariate model

#complete dataset

dat3<-na.omit(dat) # we lose 2 data points with incomplete records (n = 246)

# univariate analysis - demographic
summary(glm(cbind(CONHECIMENTO,CONHECIMENTO.NAO) ~ IDADE_CALC, family=binomial, data=dat3)) # age, p< 0.05 # YES  -- yes means will be included in full 
#multivariate model for knowledge# 

summary(glm(cbind(CONHECIMENTO,CONHECIMENTO.NAO) ~ CIND_SEXO, family=binomial, data=dat3)) # sex, p< 0.05 # YES

summary(glm(cbind(CONHECIMENTO,CONHECIMENTO.NAO) ~ RACA2, family=binomial, data=dat3)) # race, p = 0.379 #NO

# univariate analysis - socioeconomic
summary(glm(cbind(CONHECIMENTO,CONHECIMENTO.NAO) ~ ESCOLARIDADE, family=binomial, data=dat3)) # education, p< 0.05 # YES
summary(glm(cbind(CONHECIMENTO,CONHECIMENTO.NAO) ~ RENDA_FAM, family=binomial, data=dat3)) # income, p< 0.05 # YES
summary(glm(cbind(CONHECIMENTO,CONHECIMENTO.NAO) ~ TRABALHA, family=binomial, data=dat3)) # employed, p< 0.05 # YES
summary(glm(cbind(CONHECIMENTO,CONHECIMENTO.NAO) ~ CONHECE.ALGUÉM_LEPTO, family=binomial, data=dat3)) # knows someone who had leptospirosis, p< 0.05 # YES

# univariate analysis - environmental
summary(glm(cbind(CONHECIMENTO,CONHECIMENTO.NAO) ~ ANIMAIS, family=binomial, data=dat3)) # have animals, p > 0.15 # 
summary(glm(cbind(CONHECIMENTO,CONHECIMENTO.NAO) ~ TEM_QUINT, family=binomial, data=dat3)) # have backyard , p< 0.05# YES 
summary(glm(cbind(CONHECIMENTO,CONHECIMENTO.NAO) ~ ACMLIXO..10m.CASA, family=binomial, data=dat3)) # trash accumulates near household , p< 0.473
summary(glm(cbind(CONHECIMENTO,CONHECIMENTO.NAO) ~ ESGOTO_CEU.ABERT..10m.CASA, family=binomial, data=dat3)) # open sewer near house, p< 0.05#YES
summary(glm(cbind(CONHECIMENTO,CONHECIMENTO.NAO) ~ ANDOU_DESCALCO, family=binomial, data=dat3)) # walked barefoot, p> 0.15

#full and final multivariate models for knowledge dimension

glm.K.full<- glm (cbind(CONHECIMENTO,CONHECIMENTO.NAO) ~ CIND_SEXO + IDADE_CALC  + ESCOLARIDADE  + TRABALHA+RENDA_FAM+
                    CONHECE.ALGUÉM_LEPTO  + ESGOTO_CEU.ABERT..10m.CASA + TEM_QUINT,
                  family=binomial,data= dat3)

options(na.action = "na.fail") # Require for dredge to run younger individuals know more, males TEND to know less
GTmodel_dredge <- dredge(glm.K.full) # 4 very similarly performing top models, I chose the simplest, which does not include age and having an open sewer
options(na.action = "na.omit") # set back to default

glm.K.final<- glm (cbind(CONHECIMENTO,CONHECIMENTO.NAO) ~ CIND_SEXO   + ESCOLARIDADE  + TRABALHA+RENDA_FAM+
                     CONHECE.ALGUÉM_LEPTO   + TEM_QUINT,
                   family=binomial,data= dat3)


summary(glm.K.final)

tab_model(glm.K.final, show.r2 = F, show.df = T, dv.labels = "Knowledge score (Satisfactory score/ Insatisfactory score) ", 
          pred.labels = c("Intercept","Male gender","Did not finish primary education", "Employment: YES","Family income > 950 $R (minimum wage)", "Knows someone who had leptospirosis: YES","Has a backyard: YES"))

plot_model(glm.K.final, type = "pred")

# Atitudes analyses

# univariate analysis - demographic
summary(glm(cbind(ATITUDE,ATITUDE.NAO) ~ IDADE_CALC, family=binomial, data=dat3)) # age, p< 0.15 # YES
summary(glm(cbind(ATITUDE,ATITUDE.NAO) ~ CIND_SEXO, family=binomial, data=dat3)) # sex, p< 0.05 # YES
summary(glm(cbind(ATITUDE,ATITUDE.NAO) ~ RACA2, family=binomial, data=dat3)) # race, p< 0.05 # YES

# univariate analysis - socioeconomic
summary(glm(cbind(ATITUDE,ATITUDE.NAO) ~ ESCOLARIDADE, family=binomial, data=dat3)) # education, p< 0.05 # YES
summary(glm(cbind(ATITUDE,ATITUDE.NAO) ~ RENDA_FAM, family=binomial, data=dat3)) # income, p = 0.251
summary(glm(cbind(ATITUDE,ATITUDE.NAO) ~ TRABALHA, family=binomial, data=dat3)) # employed, p< 0.05 # YES
summary(glm(cbind(ATITUDE,ATITUDE.NAO) ~ CONHECE.ALGUÉM_LEPTO, family=binomial, data=dat3)) # knows someone who had leptospirosis, p< 0.05 # YES

# univariate analysis - environmental
summary(glm(cbind(ATITUDE,ATITUDE.NAO) ~ ANIMAIS, family=binomial, data=dat3)) # have animals, p < 0.05 #YES 
summary(glm(cbind(ATITUDE,ATITUDE.NAO) ~ TEM_QUINT, family=binomial, data=dat3)) # have backyard , p = 0.216 
summary(glm(cbind(ATITUDE,ATITUDE.NAO) ~ ACMLIXO..10m.CASA, family=binomial, data=dat3)) # trash accumulates near household , p< 0.05 #YES
summary(glm(cbind(ATITUDE,ATITUDE.NAO) ~ ESGOTO_CEU.ABERT..10m.CASA, family=binomial, data=dat3)) # open sewer near house, p< 0.05#YES
summary(glm(cbind(ATITUDE,ATITUDE.NAO) ~ ANDOU_DESCALCO, family=binomial, data=dat3)) # walked barefoot, p< 0.05 #YES

glm.A.full<- glm (cbind(ATITUDE,ATITUDE.NAO) ~CONHECIMENTO+CIND_SEXO + IDADE_CALC  +TRABALHA+ ESCOLARIDADE +TEM_QUINT +ESGOTO_CEU.ABERT..10m.CASA+RACA2+
                    ANIMAIS + CONHECE.ALGUÉM_LEPTO + ANDOU_DESCALCO+ACMLIXO..10m.CASA,
                  family=binomial,data= dat3)

options(na.action = "na.fail") # Require for dredge to run younger individuals know more, males TEND to know less
GTmodel_dredge <- dredge(glm.A.full) # top 5 models are similar, simplest (and lowest AIC) was chosen

options(na.action = "na.omit") # set back to default


glm.A.final<- glm (cbind(ATITUDE,ATITUDE.NAO) ~CONHECIMENTO+CIND_SEXO + IDADE_CALC  +TRABALHA+ ESCOLARIDADE  +RACA2+
                     ANIMAIS  +ACMLIXO..10m.CASA,
                   family=binomial,data= dat3)
summary(glm.A.final)

tab_model(glm.A.final, show.r2 = F, show.df = T, 
          dv.labels = "Attitudes score (Satisfactory score/ Insatisfactory score) ", 
          pred.labels = c("Intercept", "Knowledge score","Male gender","Older than 40", "Employment: YES","Did not finish primary education",
                          "Race: Black","Owns animals: YES","Presence of trash within 10 meters of house: YES"))

plot_model(glm.A.final, type="pred")

# Practices analyses

# univariate analysis - demographic
summary(glm(cbind(PRATICA,PRATICA.NAO) ~ IDADE_CALC, family=binomial, data=dat3)) # age, p< 0.15 # YES
summary(glm(cbind(PRATICA,PRATICA.NAO) ~ CIND_SEXO, family=binomial, data=dat3)) # sex, p =  0.0541 # YES
summary(glm(cbind(PRATICA,PRATICA.NAO) ~ RACA2, family=binomial, data=dat3)) # race, p = 0.765

# univariate analysis - socioeconomic
summary(glm(cbind(PRATICA,PRATICA.NAO) ~ ESCOLARIDADE, family=binomial, data=dat3)) # education, p= 0.69
summary(glm(cbind(PRATICA,PRATICA.NAO) ~ RENDA_FAM, family=binomial, data=dat3)) # income, p >0.05 YES
summary(glm(cbind(PRATICA,PRATICA.NAO) ~ TRABALHA, family=binomial, data=dat3)) # employed, p = 0.241
summary(glm(cbind(PRATICA,PRATICA.NAO) ~ CONHECE.ALGUÉM_LEPTO, family=binomial, data=dat3)) # knows someone who had leptospirosis, p = 0.326

# univariate analysis - environmental
summary(glm(cbind(PRATICA,PRATICA.NAO) ~ ANIMAIS, family=binomial, data=dat3)) # have animals, p < 0.05 #YES 
summary(glm(cbind(PRATICA,PRATICA.NAO) ~ TEM_QUINT, family=binomial, data=dat3)) # have backyard , p = 0.467 
summary(glm(cbind(PRATICA,PRATICA.NAO) ~ ACMLIXO..10m.CASA, family=binomial, data=dat3)) # trash accumulates near household , p< 0.05 #YES
summary(glm(cbind(PRATICA,PRATICA.NAO) ~ ESGOTO_CEU.ABERT..10m.CASA, family=binomial, data=dat3)) # open sewer near house, p = 0.226
summary(glm(cbind(PRATICA,PRATICA.NAO) ~ ANDOU_DESCALCO, family=binomial, data=dat3)) # walked barefoot, p< 0.05 #YES
summary(glm(cbind(PRATICA,PRATICA.NAO) ~ CONT_AGUA_ESGOTO, family=binomial, data=dat3)) # contact sewer, p< 0.05 #YES

# Full P model
glm.P.full<- glm (cbind(PRATICA,PRATICA.NAO) ~ ATITUDE  + IDADE_CALC + CIND_SEXO + RENDA_FAM + ANIMAIS + ANDOU_DESCALCO + CONT_AGUA_ESGOTO+
                    ACMLIXO..10m.CASA  , family=binomial,data= dat3)

options(na.action = "na.fail") # Require for dredge to run younger individuals know more, males TEND to know less
GTmodel_dredge <- dredge(glm.P.full) # top 7 models similar, I present the model with lowest AIC, which is also the simplest 
options(na.action = "na.omit") # set back to default


glm.P.final<- glm (cbind(PRATICA,PRATICA.NAO) ~ ATITUDE  + ANDOU_DESCALCO +
                     ACMLIXO..10m.CASA + CONT_AGUA_ESGOTO , family=binomial,data= dat3)###
summary(glm.P.final)
tab_model(glm.P.final, show.r2 = F, show.df = T, 
          dv.labels = "Practices score (Satisfactory score/ Insatisfactory score) ", 
          pred.labels = c("Intercept","Attitudes score","Walked barefoot outside: YES", 
                          "Presence of trash within 10 meters of house: YES", "Contact with sewage in last 12 months: YES"))
# Sero-prevalence analyses 
dat3$RESULT.MAT<-as.factor(dat3$RESULT.MAT)

# univariate analysis - KAP
summary(glm(RESULT.MAT ~ CONHECIMENTO, family=binomial, data=dat3)) # Knowledge, p < 0.05 #YES
summary(glm(RESULT.MAT ~ ATITUDE, family=binomial, data=dat3)) # Atitude, p = 0.06 #YES
summary(glm(RESULT.MAT ~ PRATICA, family=binomial, data=dat3)) # Practices, p = 0.01 #YES

# univariate analysis - demographic
summary(glm(RESULT.MAT ~ IDADE_CALC, family=binomial, data=dat3)) # age, p< 0.15 # YES
summary(glm(RESULT.MAT ~ CIND_SEXO, family=binomial, data=dat3)) # sex, p =  0.153
summary(glm(RESULT.MAT ~ RACA2, family=binomial, data=dat3)) # race, p = 0.71

# univariate analysis - socioeconomic
summary(glm(RESULT.MAT ~ ESCOLARIDADE, family=binomial, data=dat3)) # education, p= 0.0729 # YES
summary(glm(RESULT.MAT ~ RENDA_FAM, family=binomial, data=dat3)) # income, p = 0.915
summary(glm(RESULT.MAT ~ TRABALHA, family=binomial, data=dat3)) # employed, p = 0.11 # Yes
summary(glm(RESULT.MAT ~ CONHECE.ALGUÉM_LEPTO, family=binomial, data=dat3)) # knows someone who had leptospirosis, p = 0.238

# univariate analysis - environmental
summary(glm(RESULT.MAT ~ ANIMAIS, family=binomial, data=dat3)) # have animals, p = 0.078 #YES 
summary(glm(RESULT.MAT ~ TEM_QUINT, family=binomial, data=dat3)) # have backyard , p = 0.267 
summary(glm(RESULT.MAT ~ ACMLIXO..10m.CASA, family=binomial, data=dat3)) # trash accumulates near household , p= 0.124 #YES
summary(glm(RESULT.MAT ~ ESGOTO_CEU.ABERT..10m.CASA, family=binomial, data=dat3)) # open sewer near house, p = 0.0.09 #YES
summary(glm(RESULT.MAT ~ ANDOU_DESCALCO, family=binomial, data=dat3)) # walked barefoot, p = 0.824
summary(glm(RESULT.MAT ~ CONT_AGUA_ESGOTO, family=binomial, data=dat3)) # contact with sewer water, p < 0.01

# Full P model
glm.MAT.full<- glm (RESULT.MAT ~ CONHECIMENTO + ATITUDE + PRATICA + IDADE_CALC + ESCOLARIDADE + TRABALHA + ANIMAIS + ANDOU_DESCALCO + CONT_AGUA_ESGOTO+
                      ACMLIXO..10m.CASA + ESGOTO_CEU.ABERT..10m.CASA , family=binomial,data= dat3)

options(na.action = "na.fail") # Require for dredge to run younger individuals know more, males TEND to know less
GTmodel_dredge <- dredge(glm.MAT.full) # top 12 models similar (delta AIC <2), I present the model with lowest AIC, which is also the simplest 
options(na.action = "na.omit") # set back to default

glm.MAT.final<-glm(RESULT.MAT ~ CONHECIMENTO  + PRATICA + IDADE_CALC + TRABALHA+  
                     CONT_AGUA_ESGOTO, data=dat3,family = binomial)

summary(glm.MAT.final)
tab_model(glm.MAT.final, show.r2 = F, show.df = T, 
          dv.labels = "Sero-positivity in residents ", 
          pred.labels = c("Intercept","Knowledge score","Practices score", 
                          "Older than 40", "Employment: YES", "Contact with sewage in last 12 months: YES"))

summary(glm.final)
