# Supplementary material for: Why is leptospirosis hard to avoid for the impoverished? Deconstructing leptospirosis transmission risk and the drivers of knowledge, attitudes, and practices in a disadvantaged community in Salvador, Brazil
Source: PLOS Glob Public Health. 2022 Dec 9;2(12):e0000408. doi: 10.1371/journal.pgph.0000408 (PMC10022107; doi:10.1371/journal.pgph.0000408)
Supplement: S2 File — (TXT) [file pgph.0000408.s007.txt]

IDIND	CONHECIMENTO	ATITUDE	PRATICA	CIND_SEXO	IDADE_CALC	RACA	RACA2	ESCOLARIDADE	ESTADO_CIV	RENDA_ PER CAPITA	RENDA_DOM_ESTRAT	RENDA_FAM	TRABALHA	ANDOU_DESCALCO	CONT_AGUA_ESGOTO	CONHECE ALGUÉM_LEPTO	ANIMAIS	TEM_QUINT	ESGOTO_CEU ABERT <10m CASA	ACMLIXO <10m CASA	COLET_LIXO	AGUA_ENCAN	RESULT MAT
5010010_01	53	30	26	Feminino	> 40	Preta	Negro	Completed primary school	Solteiro	<300	Até 1 SM	?950	Não	Não	Sim	Não	Não	Não	Sim	Sim	Sim	Sim	Positivo
5010020_01	50	27	26	Feminino	? 40	Parda	Negro	Completed primary school	Nao Solteiro	<300	Até 1 SM	?950	Não	Sim	Não	Não	Não	Não	Não	Sim	Sim	Sim	Negativo
5010030_01	53	28	26	Feminino	> 40	Preta	Negro	Completed primary school	Solteiro	<300	Até 1 SM	?950	Não	Sim	Sim	Não	Não	Não	Não	Sim	Sim	Sim	Negativo
5020010_01	57	30	25	Feminino	> 40	Parda	Negro	Completed primary school	Solteiro	<300	Até 1 SM	?950	Não	Sim	Sim	Sim	Não	Não	Sim	Sim	Sim	Sim	Negativo
5020030_01	47	26	26	Feminino	> 40	Preta	Negro	Incompleted primary school	Solteiro	? 300	Até 1 SM	? 950	Não	Não	Sim	Não	Não	Não	Sim	Não	Sim	Sim	Negativo
5020060_01	52	30	28	Feminino	> 40	Parda	Negro	Completed primary school	Nao Solteiro	? 300	De 1 SM até 2 SM	? 950	Sim	Não	Não	Não	Sim	Sim	Não	Não	Sim	Sim	Negativo
5020120_01	48	22	24	Feminino	> 40	Parda	Negro	Incompleted primary school	Solteiro	<300	Até 1 SM	? 950	Não	Não	Não	Sim	Não	Sim	Não	Sim	Sim	Sim	Negativo
5020120_02	48	28	28	Masculino	? 40	Parda	Negro	Completed primary school	Solteiro	<300	Até 1 SM	? 950	Não	Sim	Não	Sim	Não	Sim	Não	Sim	Sim	Sim	Negativo
5020140_01	52	28	26	Feminino	> 40	Preta	Negro	Completed primary school	Nao Solteiro	<300	Até 1 SM	?950	Sim	Sim	Não	Não	Sim	Não	Não	Sim	Sim	Sim	Negativo
5020140_04	52	28	26	Masculino	> 40	Parda	Negro	Completed primary school	Nao Solteiro	<300	Até 1 SM	?950	Sim	Não	Sim	Sim	Sim	Não	Não	Sim	Sim	Sim	Negativo
5020180_07	50	27	25	Feminino	? 40	Parda	Negro	Completed primary school	Nao Solteiro	<300	Até 1 SM	?950	Não	Não	Não	Não	Não	Sim	Não	Sim	Sim	Sim	Negativo
5020210_01	46	30	28	Feminino	> 40	Preta	Negro	Incompleted primary school	Solteiro	? 300	De 1 SM até 2 SM	? 950	Não	Não	Não	Não	Não	Não	Não	Não	Sim	Sim	Negativo
5020330_03	48	24	26	Feminino	? 40	Preta	Negro	Completed primary school	Solteiro	<300	Até 1 SM	?950	Não	Não	Não	Não	Sim	Não	Não	Não	Sim	Sim	Negativo
5020350_01	45	28	21	Feminino	> 40	Parda	Negro	Incompleted primary school	Solteiro	? 300	Até 1 SM	? 950	Não	Não	Sim	Não	Não	Sim	Sim	Sim	Sim	Sim	Positivo
5020390_01	51	30	26	Masculino	> 40	Preta	Negro	Completed primary school	Solteiro	? 300	De 1 SM até 2 SM	? 950	Sim	Não	Não	Não	Sim	Não	Sim	Não	Sim	Sim	Negativo
5020400_01	49	21	25	Feminino	> 40	Preta	Negro	Incompleted primary school	Solteiro	? 300	De R$ 2 SM ate R$ 4 SM	? 950	Não	Não	Não	Não	Sim	Não	Não	Não	Sim	Sim	Negativo
5020400_02	48	21	25	Feminino	> 40	Parda	Negro	Incompleted primary school	Solteiro	? 300	De R$ 2 SM ate R$ 4 SM	? 950	Não	Não	Não	Não	Sim	Não	Não	Não	Sim	Sim	Negativo
5020400_03	48	21	25	Feminino	? 40	Parda	Negro	Incompleted primary school	Solteiro	? 300	De R$ 2 SM ate R$ 4 SM	? 950	Não	Sim	Não	Não	Sim	Não	Não	Não	Sim	Sim	Negativo
5020400_04	48	22	25	Feminino	? 40	Parda	Negro	Incompleted primary school	Solteiro	? 300	De R$ 2 SM ate R$ 4 SM	? 950	Não	Sim	Não	Não	Sim	Não	Não	Não	Sim	Sim	Negativo
5020430_01	54	27	26	Feminino	> 40	Parda	Negro	Completed primary school	Solteiro	<300	Até 1 SM	?950	Sim	Sim	Não	Sim	Não	Não	Sim	Não	Não	Sim	Negativo
5020430_03	47	24	24	Masculino	? 40	Parda	Negro	Completed primary school	Solteiro	<300	Até 1 SM	?950	Não	Sim	Sim	Não	Não	Não	Sim	Não	Não	Sim	Negativo
5020430_05	48	30	26	Feminino	? 40	Parda	Negro	Completed primary school	Solteiro	<300	Até 1 SM	?950	Não	Sim	Não	Sim	Não	Não	Sim	Não	Não	Sim	Negativo
5020480_01	41	29	26	Feminino	? 40	Preta	Negro	Completed primary school	Solteiro	<300	Até 1 SM	?950	Não	Sim	Não	Não	Não	Não	Não	Sim	Sim	Sim	Negativo
5020510_01	47	30	28	Feminino	> 40	Preta	Negro	Incompleted primary school	Nao Solteiro	? 300	De 1 SM até 2 SM	? 950	Sim	Não	Não	Sim	Sim	Não	Não	Não	Sim	Sim	Negativo
5020540_01	55	28	26	Feminino	? 40	Parda	Negro	Completed primary school	Nao Solteiro	? 300	Até 1 SM	? 950	Sim	Não	Sim	Não	Sim	Não	Não	Sim	Sim	Sim	Negativo
5020670_01	51	27	27	Feminino	> 40	Preta	Negro	Incompleted primary school	Solteiro	? 300	Até 1 SM	? 950	Não	Sim	Não	Sim	Sim	Não	Não	Não	Sim	Sim	Positivo
5020700_01	53	29	26	Feminino	> 40	Parda	Negro	Incompleted primary school	Nao Solteiro	<300	Até 1 SM	? 950	Não	Não	Não	Não	Sim	Não	Não	Sim	Sim	Sim	Negativo
5020700_02	47	22	26	Masculino	> 40	Parda	Negro	Incompleted primary school	Nao Solteiro	<300	Até 1 SM	? 950	Não	Não	Não	Não	Sim	Não	Não	Sim	Sim	Sim	Negativo
5020700_05	53	29	26	Feminino	? 40	Parda	Negro	Incompleted primary school	Solteiro	<300	Até 1 SM	? 950	Não	Sim	Não	Não	Sim	Não	Não	Sim	Sim	Sim	Negativo
5020740_01	50	30	28	Feminino	? 40	Parda	Negro	Completed primary school	Solteiro	? 300	De R$ 2 SM ate R$ 4 SM	? 950	Sim	Não	Não	Não	Sim	Não	Sim	Sim	Sim	Sim	Negativo
5020740_02	46	28	28	Feminino	> 40	Parda	Negro	Completed primary school	Nao Solteiro	? 300	De R$ 2 SM ate R$ 4 SM	? 950	Não	Não	Não	Não	Sim	Não	Sim	Sim	Sim	Sim	Negativo
5020740_03	46	28	21	Feminino	> 40	Preta	Negro	Incompleted primary school	Nao Solteiro	? 300	De R$ 2 SM ate R$ 4 SM	? 950	Não	Não	Sim	Sim	Sim	Não	Sim	Sim	Sim	Sim	Positivo
5020740_04	41	22	23	Feminino	> 40	Preta	Negro	Incompleted primary school	Solteiro	? 300	De R$ 2 SM ate R$ 4 SM	? 950	Não	Não	Não	Não	Sim	Não	Sim	Sim	Sim	Sim	Positivo
5030090_01	52	24	28	Feminino	? 40	Preta	Negro	Completed primary school	Solteiro	? 300	De 1 SM até 2 SM	? 950	Sim	Não	Não	Não	Sim	Não	Não	Não	Não	Sim	Negativo
5030130_01	49	27	28	Feminino	> 40	Parda	Negro	Incompleted primary school	Solteiro	? 300	Até 1 SM	? 950	Sim	Não	Não	Não	Não	Não	Não	Não	Sim	Sim	Negativo
5030140_01	48	28	25	Masculino	> 40	Amarela	Não negros	Completed primary school	Nao Solteiro	? 300	De 1 SM até 2 SM	? 950	Sim	Sim	Não	Não	Sim	Sim	Não	Não	Sim	Sim	Negativo
5030160_01	47	29	26	Feminino	> 40	Parda	Negro	Completed primary school	Solteiro	? 300	Até 1 SM	? 950	Não	Não	Não	Sim	Não	Sim	Sim	Não	Não	Sim	Negativo
5030160_02	47	29	26	Masculino	? 40	Parda	Negro	Completed primary school	Solteiro	? 300	Até 1 SM	? 950	Não	Não	Não	Sim	Não	Sim	Sim	Não	Não	Sim	Negativo
5030200_01	55	27	21	Feminino	? 40	Parda	Negro	Completed primary school	Nao Solteiro	<300	Até 1 SM	?950	Não	Não	Sim	Sim	Sim	Não	Sim	Sim	Sim	Sim	Positivo
5030200_02	52	16	24	Masculino	? 40	Preta	Negro	Completed primary school	Solteiro	<300	Até 1 SM	?950	Não	Sim	Não	Não	Sim	Não	Sim	Sim	Sim	Sim	Negativo
5030200_03	51	24	23	Masculino	? 40	Parda	Negro	Completed primary school	Solteiro	<300	Até 1 SM	?950	Não	Sim	Sim	Não	Sim	Não	Sim	Sim	Sim	Sim	Negativo
5030240_01	54	30	28	Feminino	? 40	Preta	Negro	Completed primary school	Nao Solteiro	<300	Até 1 SM	?950	Não	Não	Não	Não	Não	Não	Não	Não	Não	Sim	Negativo
5030270_01	47	28	28	Feminino	? 40	Preta	Negro	Completed primary school	Nao Solteiro	? 300	De 1 SM até 2 SM	? 950	Não	Não	Não	Não	Não	Não	Não	Não	Não	Sim	Negativo
5030270_02	52	28	27	Masculino	? 40	Preta	Negro	Completed primary school	Nao Solteiro	? 300	De 1 SM até 2 SM	? 950	Sim	Não	Não	Não	Não	Não	Não	Não	Não	Sim	Negativo
5030320_03	51	24	27	Feminino	> 40	Parda	Negro	Completed primary school	Nao Solteiro	<300	Até 1 SM	?950	Não	Não	Não	Não	Não	Sim	Sim	Não	Sim	Sim	Negativo
5030330_01	53	28	27	Masculino	> 40	Parda	Negro	Completed primary school	Solteiro	? 300	De 1 SM até 2 SM	? 950	Sim	Não	Não	Sim	Sim	Sim	Não	Não	Não	Sim	Negativo
5030350_01	57	30	28	Feminino	> 40	Parda	Negro	Completed primary school	Solteiro	<300	Até 1 SM	?950	Não	Não	Não	Não	Sim	Sim	Não	Não	Sim	Sim	Negativo
5040010_01	58	30	26	Feminino	? 40	Preta	Negro	Incompleted primary school	Solteiro	<300	Até 1 SM	?950	Sim	Não	Não	Não	Não	Não	Não	Não	Não	Sim	Negativo
5040050_01	57	27	28	Feminino	> 40	Preta	Negro	Completed primary school	Nao Solteiro	<300	Até 1 SM	?950	Sim	Sim	Sim	Sim	Sim	Sim	Sim	Não	Sim	Sim	Positivo
5040060_01	50	28	26	Masculino	> 40	Preta	Negro	Completed primary school	Nao Solteiro	? 300	De R$ 2 SM ate R$ 4 SM	? 950	Não	Não	Não	Não	Sim	Sim	Não	Não	Sim	Sim	Negativo
5040060_02	50	24	28	Feminino	> 40	Parda	Negro	Incompleted primary school	Nao Solteiro	? 300	Até 1 SM	? 950	Não	Não	Não	Não	Sim	Sim	Não	Não	Sim	Sim	Negativo
5040110_01	38	21	27	Masculino	> 40	Parda	Negro	Incompleted primary school	Solteiro	<300	Até 1 SM	?950	Não	Não	Não	Não	Não	Sim	Não	Sim	Não	Sim	Positivo
5040160_01	56	29	26	Masculino	? 40	Preta	Negro	Completed primary school	Nao Solteiro	? 300	Até 1 SM	?950	Sim	Não	Sim	Sim	Sim	Sim	Sim	Não	Não	Sim	Negativo
5040160_02	56	27	28	Feminino	? 40	Preta	Negro	Completed primary school	Nao Solteiro	? 300	Até 1 SM	?950	Não	Não	Não	Não	Sim	Sim	Sim	Não	Não	Sim	Negativo
5040180_01	53	30	28	Feminino	> 40	Parda	Negro	Completed primary school	Nao Solteiro	? 300	De R$ 2 SM ate R$ 4 SM	? 950	Não	Não	Sim	Não	Não	Sim	Sim	Sim	Não	Sim	Negativo
5040180_02	57	30	28	Masculino	? 40	Preta	Negro	Completed primary school	Solteiro	? 300	De R$ 2 SM ate R$ 4 SM	? 950	Sim	Não	Sim	Não	Não	Sim	Sim	Sim	Não	Sim	Negativo
5040180_03	52	29	28	Masculino	> 40	Preta	Negro	Completed primary school	Solteiro	? 300	De R$ 2 SM ate R$ 4 SM	? 950	Sim	Não	Não	Não	Não	Sim	Sim	Sim	Não	Sim	Negativo
5040200_01	52	30	26	Masculino	? 40	Parda	Negro	Completed primary school	Solteiro	<300	De 1 SM até 2 SM	? 950	Não	Sim	Não	Não	Sim	Sim	Não	Sim	Sim	Sim	Negativo
5040200_02	52	26	28	Masculino	> 40	Preta	Negro	Completed primary school	Solteiro	<300	De 1 SM até 2 SM	? 950	Sim	Não	Sim	Sim	Sim	Sim	Não	Sim	Sim	Sim	Positivo
5040200_03	40	28	28	Masculino	? 40	Preta	Negro	Completed primary school	Solteiro	<300	De 1 SM até 2 SM	? 950	Não	Sim	Sim	Não	Sim	Sim	Não	Sim	Sim	Sim	Negativo
5040220_02	60	24	26	Masculino	? 40	Amarela	Não negros	Completed primary school	Solteiro	<300	Até 1 SM	?950	Sim	Não	Sim	Sim	Sim	Sim	Sim	Não	Sim	Sim	Negativo
5040220_04	46	29	28	Feminino	> 40	Parda	Negro	Incompleted primary school	Solteiro	<300	Até 1 SM	?950	Sim	Sim	Não	Sim	Sim	Sim	Sim	Não	Sim	Sim	Positivo
5040220_05	50	23	26	Masculino	? 40	Parda	Negro	Completed primary school	Solteiro	<300	Até 1 SM	?950	Não	Não	Não	Sim	Sim	Sim	Sim	Não	Sim	Sim	Negativo
5040240_01	47	29	26	Feminino	> 40	Preta	Negro	Completed primary school	Solteiro	? 300	Até 1 SM	?950	Não	Não	Sim	Sim	Não	Sim	Não	Sim	Não	Sim	Positivo
5040260_01	52	29	24	Feminino	> 40	Preta	Negro	Incompleted primary school	Nao Solteiro	? 300	De 1 SM até 2 SM	? 950	Não	Não	Não	Sim	Não	Sim	Sim	Sim	Sim	Sim	Negativo
5040260_02	55	30	26	Masculino	> 40	Preta	Negro	Completed primary school	Nao Solteiro	? 300	De 1 SM até 2 SM	? 950	Não	Não	Sim	Sim	Não	Sim	Sim	Sim	Sim	Sim	Negativo
5040450_01	48	30	26	Masculino	> 40	Preta	Negro	Completed primary school	Nao Solteiro	<300	Até 1 SM	?950	Sim	Não	Sim	Não	Sim	Sim	Sim	Sim	Sim	Sim	Positivo
5040450_02	54	30	26	Feminino	? 40	Preta	Negro	Incompleted primary school	Nao Solteiro	<300	Até 1 SM	?950	Não	Não	Sim	Sim	Sim	Sim	Sim	Sim	Sim	Sim	Positivo
5040450_04	44	18	22	Masculino	> 40	Parda	Negro	Incompleted primary school	Solteiro	<300	Até 1 SM	?950	Sim	Não	Sim	Não	Sim	Sim	Sim	Sim	Sim	Sim	Positivo
5040460_01	55	28	28	Feminino	? 40	Preta	Negro	Completed primary school	Nao Solteiro	? 300	De R$ 2 SM ate R$ 4 SM	? 950	Não	Sim	Não	Não	Não	Sim	Não	Sim	Sim	Sim	Negativo
5040460_02	55	24	24	Masculino	? 40	Preta	Negro	Completed primary school	Nao Solteiro	? 300	De R$ 2 SM ate R$ 4 SM	? 950	Sim	Não	Sim	Sim	Não	Sim	Não	Sim	Sim	Sim	Negativo
5040570_01	48	26	26	Feminino	? 40	Preta	Negro	Completed primary school	Solteiro	<300	Até 1 SM	?950	Não	Sim	Sim	Sim	Não	Não	Sim	Sim	Sim	Sim	Negativo
5040580_01	40	28	26	Feminino	> 40	Branca	Não negros	Incompleted primary school	Solteiro	? 300	De 1 SM até 2 SM	? 950	Não	Não	Não	Não	Não	Não	Não	Não	Sim	Sim	Positivo
5040580_02	51	28	25	Masculino	? 40	Parda	Negro	Completed primary school	Solteiro	? 300	Até 1 SM	? 950	Sim	Não	Não	Não	Não	Não	Não	Não	Sim	Sim	Negativo
5040590_02		27	25	Masculino	? 40	Parda	Negro	Incompleted primary school	Solteiro	? 300	Até 1 SM	? 950	Não	Não	Não		Sim	Sim	Não	Sim	Sim	Não	Negativo
5040590_03	39	28	26	Feminino	> 40	Preta	Negro	Incompleted primary school	Solteiro	? 300	Até 1 SM	? 950	Não	Não	Não	Não	Sim	Sim	Não	Sim	Sim	Não	Negativo
5040660_02	42	18	26	Feminino	> 40	Parda	Negro	Completed primary school	Solteiro	? 300	De R$ 2 SM ate R$ 4 SM	? 950	Não	Não	Não	Não	Não	Sim	Não	Não	Sim	Sim	Negativo
5040660_04	53	17	23	Masculino	> 40	Preta	Negro	Completed primary school	Solteiro	? 300	De R$ 2 SM ate R$ 4 SM	? 950	Sim	Não	Sim	Sim	Não	Sim	Não	Não	Sim	Sim	Positivo
5040670_01	44	30	26	Masculino	> 40	Branca	Não negros	Completed primary school	Nao Solteiro	<300	Até 1 SM	?950	Sim	Não	Não	Não	Sim	Sim	Não	Sim	Sim	Sim	Positivo
5050010_01	46	29	28	Masculino	> 40	Parda	Negro	Completed primary school	Solteiro	? 300	De R$ 2 SM ate R$ 4 SM	? 950	Sim	Sim	Sim	Sim	Sim	Sim	Não	Sim	Não	Sim	Negativo
5050010_02	56	30	26	Masculino	? 40	Branca	Não negros	Completed primary school	Solteiro	? 300	De R$ 2 SM ate R$ 4 SM	? 950	Sim	Sim	Sim	Não	Sim	Sim	Não	Sim	Não	Sim	Negativo
5050020_01	56	26	28	Feminino	> 40	Preta	Negro	Incompleted primary school	Solteiro	<300	Até 1 SM	?950	Não	Não	Não	Não	Sim	Sim	Sim	Não	Não	Sim	Negativo
5050030_01	47	30	22	Feminino	? 40	Preta	Negro	Completed primary school	Nao Solteiro	<300	Até 1 SM	?950	Não	Não	Sim	Não	Não	Sim	Não	Não	Não	Sim	Negativo
5050030_02	47	14	16	Masculino	? 40	Branca	Não negros	Completed primary school	Solteiro	<300	Até 1 SM	?950	Sim	Sim	Não	Não	Não	Sim	Não	Não	Não	Sim	Negativo
5050070_01	56	29	25	Feminino	? 40	Parda	Negro	Completed primary school	Solteiro	? 300	De R$ 2 SM ate R$ 4 SM	? 950	Sim	Não	Não	Não	Sim	Sim	Sim	Sim	Não	Sim	Negativo
5050070_02	55	24	27	Masculino	? 40	Parda	Negro	Completed primary school	Solteiro	? 300	Até 1 SM	? 950	Sim	Não	Sim	Não	Sim	Sim	Sim	Sim	Não	Sim	Negativo
5050080_01	48	30	26	Feminino	> 40	Parda	Negro	Completed primary school	Solteiro	<300	Até 1 SM	?950	Sim	Não	Sim	Não	Sim	Sim	Sim	Sim	Sim	Sim	Negativo
5050080_03	47	29	27	Feminino	? 40	Parda	Negro	Completed primary school	Solteiro	<300	Até 1 SM	?950	Não	Não	Não	Não	Sim	Sim	Sim	Sim	Sim	Sim	Negativo
5050130_01	55	28	24	Feminino	? 40	Parda	Negro	Completed primary school	Solteiro	<300	Até 1 SM	?950	Sim	Sim	Não	Não	Não	Não	Não	Sim	Não	Sim	Negativo
5050150_01	41	28	24	Feminino	> 40	Parda	Negro	Completed primary school	Nao Solteiro	<300	De 1 SM até 2 SM	? 950	Sim	Sim	Sim	Não	Sim	Sim	Sim	Sim	Não	Sim	Positivo
5050150_04	51	29	21	Masculino	> 40	Preta	Negro	Completed primary school	Nao Solteiro	<300	De 1 SM até 2 SM	? 950	Sim	Não	Sim	Não	Sim	Sim	Sim	Sim	Não	Sim	Negativo
5050260_01	39	22	24	Feminino	> 40	Parda	Negro	Incompleted primary school	Solteiro	? 300	De R$ 4 SM a R$ 6 SM	? 950	Não	Não	Não	Não	Sim	Sim	Não	Não	Não	Sim	Positivo
5050260_02	44	30	24	Feminino	> 40	Parda	Negro	Completed primary school	Solteiro	? 300	De R$ 4 SM a R$ 6 SM	? 950	Não	Não	Não	Sim	Sim	Sim	Não	Não	Não	Sim	Negativo
5050260_03	43	28	28	Masculino	? 40	Parda	Negro	Completed primary school	Solteiro	? 300	De R$ 4 SM a R$ 6 SM	? 950	Sim	Sim	Não	Não	Sim	Sim	Não	Não	Não	Sim	Negativo
5050260_04	43	27	22	Masculino	? 40	Parda	Negro	Completed primary school	Solteiro	? 300	De R$ 4 SM a R$ 6 SM	? 950	Não	Não	Não	Não	Sim	Sim	Não	Não	Não	Sim	Negativo
5050260_05	50	27	26	Masculino	? 40	Preta	Negro	Completed primary school	Solteiro	? 300	De R$ 4 SM a R$ 6 SM	? 950	Sim	Não	Não	Não	Sim	Sim	Não	Não	Não	Sim	Negativo
5050260_06	51	24	22	Feminino	? 40	Parda	Negro	Completed primary school	Solteiro	? 300	De R$ 4 SM a R$ 6 SM	? 950	Sim	Sim	Não	Não	Sim	Sim	Não	Não	Não	Sim	Negativo
5050280_01	52	28	26	Feminino	> 40	Parda	Negro	Completed primary school	Solteiro	? 300	Até 1 SM	?950	Sim	Sim	Não	Sim	Não	Sim	Sim	Sim	Não	Sim	Negativo
5060130_01	52	22	16	Masculino	? 40	Preta	Negro	Completed primary school	Nao Solteiro	<300	Até 1 SM	?950	Sim	Sim	Sim	Não	Sim	Não	Sim	Não	Sim	Sim	Positivo
5060130_02	55	30	26	Feminino	? 40	Amarela	Não negros	Completed primary school	Nao Solteiro	<300	Até 1 SM	?950	Não	Sim	Sim	Sim	Sim	Não	Sim	Não	Sim	Sim	Negativo
5060140_01	59	28	25	Feminino	? 40	Preta	Negro	Completed primary school	Solteiro	<300	Até 1 SM	?950	Não	Não	Não	Sim	Sim	Não	Não	Não	Não	Sim	Negativo
5060190_01	57	29	26	Feminino	? 40	Preta	Negro	Completed primary school	Solteiro	<300	Até 1 SM	?950	Sim	Não	Sim	Não	Não	Sim	Sim	Não	Sim	Sim	Negativo
5070060_01	55	27	24	Feminino	? 40	Preta	Negro	Completed primary school	Nao Solteiro	<300	Até 1 SM	?950	Não	Não	Sim	Não	Não	Sim	Sim	Não	Não	Sim	Negativo
5070070_01	55	26	26	Feminino	> 40	Preta	Negro	Completed primary school	Solteiro	<300	Até 1 SM	?950	Não	Sim	Sim	Não	Sim	Não	Não	Não	Sim	Sim	Negativo
5070070_02	51	22	26	Feminino	? 40	Preta	Negro	Completed primary school	Solteiro	<300	Até 1 SM	?950	Sim	Sim	Sim	Não	Sim	Não	Não	Não	Sim	Sim	Negativo
5070090_01	44	28	24	Masculino	> 40	Parda	Negro	Completed primary school	Nao Solteiro	<300	Até 1 SM	?950	Sim	Não	Não	Não	Sim	Sim	Sim	Sim	Sim	Sim	Negativo
5070090_03	44	28	24	Masculino	? 40	Preta	Negro	Incompleted primary school	Solteiro	<300	Até 1 SM	?950	Não	Sim	Sim	Não	Sim	Sim	Sim	Sim	Sim	Sim	Negativo
5070100_01	56	26	22	Feminino	? 40	Preta	Negro	Completed primary school	Nao Solteiro	? 300	Até 1 SM	? 950	Não	Sim	Sim	Sim	Sim	Sim	Sim	Sim	Não	Sim	Negativo
5070100_02	48	21	14	Masculino	? 40	Preta	Negro	Completed primary school	Nao Solteiro	? 300	Até 1 SM	? 950	Sim	Sim	Não	Não	Sim	Sim	Sim	Sim	Não	Sim	Positivo
5070150_01	48	28	28	Feminino	> 40	Preta	Negro	Incompleted primary school	Solteiro	? 300	Até 1 SM	?950	Sim	Não	Sim	Sim	Sim	Sim	Sim	Não	Sim	Sim	Positivo
5070200_01	42	30	28	Feminino	? 40	Parda	Negro	Completed primary school	Solteiro	<300	Até 1 SM	?950	Não	Sim	Sim	Não	Sim	Sim	Sim	Sim	Não	Sim	Negativo
5070200_03	58	30	28	Feminino	? 40	Parda	Negro	Completed primary school	Solteiro	<300	Até 1 SM	?950	Não	Sim	Não	Não	Sim	Sim	Sim	Sim	Não	Sim	Negativo
5070220_01	54	30	28	Masculino	? 40	Parda	Negro	Completed primary school	Nao Solteiro	? 300	Até 1 SM	? 950	Sim	Não	Sim	Sim	Sim	Sim	Sim	Sim	Sim	Sim	Negativo
5070240_01	54	30	26	Feminino	? 40	Preta	Negro	Completed primary school	Solteiro	<300	Até 1 SM	?950	Não	Não	Sim	Não	Não	Não	Sim	Não	Não	Sim	Negativo
5070250_01	51	28	26	Feminino	> 40	Preta	Negro	Completed primary school	Solteiro	? 300	Até 1 SM	? 950	Não	Não	Não	Não	Sim	Não	Não	Não	Sim	Sim	Negativo
5070290_01	47	28	24	Feminino	? 40	Parda	Negro	Completed primary school	Solteiro	<300	Até 1 SM	?950	Não	Sim	Não	Não	Sim	Sim	Sim	Sim	Sim	Não	Positivo
5070320_03	54	30	26	Feminino	> 40	Parda	Negro	Completed primary school	Nao Solteiro	<300	Até 1 SM	?950	Não	Não	Não	Sim	Não	Sim	Sim	Não	Não	Sim	Negativo
5070350_01	49	30	26	Feminino	> 40	Preta	Negro	Incompleted primary school	Solteiro	<300	Até 1 SM	?950	Não	Não	Sim	Sim	Sim	Sim	Sim	Não	Sim	Sim	Negativo
5080120_01	47	28	27	Feminino	> 40	Parda	Negro	Completed primary school	Nao Solteiro	<300	Até 1 SM	?950	Sim	Não	Não	Sim	Sim	Não	Não	Não	Sim	Sim	Negativo
5080250_01	56	28	27	Feminino	> 40	Parda	Negro	Completed primary school	Solteiro	? 300	De 1 SM até 2 SM	? 950	Sim	Não	Sim	Sim	Sim	Não	Não	Sim	Sim	Sim	Negativo
5080290_01	44	28	27	Feminino	> 40	Preta	Negro	Completed primary school	Solteiro	? 300	Até 1 SM	? 950	Não	Não	Sim	Não	Sim	Sim	Sim	Não	Sim	Sim	Negativo
5080310_02	47	24	28	Feminino	> 40	Preta	Negro	Incompleted primary school	Solteiro	? 300	Até 1 SM	? 950	Não	Não	Não	Não	Não	Sim	Não	Não	Sim	Sim	Negativo
5080330_01	52	28	23	Masculino	? 40	Preta	Negro	Completed primary school	Solteiro	? 300	Até 1 SM	?950	Não	Sim	Não	Sim	Não	Sim	Não	Sim	Sim	Sim	Negativo
5080450_05	54	29	24	Masculino	> 40	Preta	Negro	Completed primary school	Nao Solteiro	? 300	De R$ 2 SM ate R$ 4 SM	? 950	Não	Não	Não	Sim	Sim	Não	Não	Não	Sim	Sim	Positivo
5080460_01	47	30	26	Masculino	> 40	Parda	Negro	Incompleted primary school	Nao Solteiro	<300	Até 1 SM	?950	Não	Não	Sim	Não	Sim	Sim	Sim	Sim	Sim	Sim	Negativo
5080460_02	55	30	27	Feminino	> 40	Preta	Negro	Completed primary school	Nao Solteiro	<300	Até 1 SM	?950	Não	Não	Não	Não	Sim	Sim	Sim	Sim	Sim	Sim	Negativo
5080500_01	52	28	27	Masculino	> 40	Preta	Negro	Completed primary school	Solteiro	? 300	De 1 SM até 2 SM	? 950	Não	Não	Não	Sim	Não	Sim	Sim	Sim	Não	Sim	Negativo
5080500_02	47	30	28	Feminino	? 40	Preta	Negro	Completed primary school	Nao Solteiro	? 300	De 1 SM até 2 SM	? 950	Sim	Não	Não	Sim	Não	Sim	Sim	Sim	Não	Sim	Negativo
5080600_01	51	30	24	Feminino	? 40	Preta	Negro	Completed primary school	Solteiro	? 300	De R$ 2 SM ate R$ 4 SM	? 950	Sim	Sim	Sim	Não	Sim	Não	Não	Sim	Sim	Sim	Negativo
5080600_02	55	26	25	Masculino	? 40	Amarela	Não negros	Completed primary school	Solteiro	? 300	De R$ 2 SM ate R$ 4 SM	? 950	Sim	Não	Não	Sim	Sim	Não	Não	Sim	Sim	Sim	Negativo
5080600_04	57	30	20	Feminino	? 40	Parda	Negro	Completed primary school	Solteiro	? 300	De R$ 2 SM ate R$ 4 SM	? 950	Não	Não	Não	Não	Sim	Não	Não	Sim	Sim	Sim	Negativo
5080610_01	54	30	28	Feminino	? 40	Preta	Negro	Completed primary school	Solteiro	? 300	De 1 SM até 2 SM	? 950	Sim	Sim	Não	Não	Não	Não	Não	Não	Sim	Sim	Negativo
5080630_01	53	22	22	Feminino	? 40	Parda	Negro	Completed primary school	Solteiro	<300	Até 1 SM	?950	Não	Não	Não	Não	Sim	Não	Não	Sim	Não	Sim	Negativo
5090060_01	58	29	25	Feminino	> 40	Preta	Negro	Completed primary school	Nao Solteiro	<300	Até 1 SM	?950	Não	Não	Não	Sim	Não	Não	Não	Sim	Sim	Sim	Negativo
5090170_01	56	30	27	Feminino	? 40	Preta	Negro	Completed primary school	Solteiro	? 300	De 1 SM até 2 SM	? 950	Sim	Não	Não	Sim	Não	Não	Não	Não	Sim	Sim	Negativo
5090170_02	55	30	28	Masculino	? 40	Preta	Negro	Completed primary school	Solteiro	? 300	De 1 SM até 2 SM	? 950	Sim	Não	Não	Não	Não	Não	Não	Não	Sim	Sim	Negativo
5090190_01	43	30	28	Feminino	? 40	Parda	Negro	Completed primary school	Solteiro	? 300	De 1 SM até 2 SM	? 950	Sim	Não	Não	Não	Não	Não	Não	Sim	Sim	Sim	Negativo
5090190_02	49	28	25	Masculino	? 40	Parda	Negro	Completed primary school	Nao Solteiro	? 300	De 1 SM até 2 SM	? 950	Sim	Sim	Não	Sim	Não	Não	Não	Sim	Sim	Sim	Negativo
5090210_01	50	26	26	Feminino	> 40	Preta	Negro	Incompleted primary school	Solteiro	<300	Até 1 SM	?950	Não	Não	Sim	Não	Não	Sim	Sim	Sim	Sim	Sim	Negativo
5090220_01	46	30	27	Feminino	> 40	Preta	Negro	Completed primary school	Solteiro	<300	Até 1 SM	?950	Sim	Sim	Sim	Sim	Não	Sim	Sim	Sim	Sim	Sim	Negativo
5090270_01	46	28	23	Masculino	> 40	Preta	Negro	Completed primary school	Solteiro	<300	Até 1 SM	?950	Sim	Não	Não	Não	Não	Sim	Não	Não	Sim	Sim	Negativo
5090280_01	56	30	26	Feminino	? 40	Preta	Negro	Completed primary school	Solteiro	<300	Até 1 SM	?950	Não	Não	Sim	Sim	Não	Sim	Sim	Não	Sim	Sim	Negativo
5090320_01	50	22	26	Feminino	> 40	Parda	Negro	Incompleted primary school	Nao Solteiro	? 300	Até 1 SM	? 950	Não	Não	Sim	Não	Não	Sim	Não	Não	Sim	Sim	Negativo
5090320_02	42	18	22	Masculino	> 40	Preta	Negro	Completed primary school	Nao Solteiro	? 300	Até 1 SM	? 950	Não	Não	Sim	Sim	Não	Sim	Não	Não	Sim	Sim	Negativo
5090380_01	52	30	26	Masculino	> 40	Preta	Negro	Completed primary school	Solteiro	? 300	De 1 SM até 2 SM	? 950	Não	Não	Não	Não	Sim	Sim	Sim	Não	Sim	Sim	Negativo
5090390_02	51	25	23	Feminino	? 40	Preta	Negro	Incompleted primary school	Solteiro	<300	Até 1 SM	?950	Sim	Sim	Não	Não	Não	Sim	Não	Sim	Sim	Sim	Negativo
5090390_03	54	30	26	Feminino	> 40	Preta	Negro	Incompleted primary school	Solteiro	<300	Até 1 SM	?950	Não	Não	Não	Não	Não	Sim	Não	Sim	Sim	Sim	Negativo
5090390_04		25	26	Masculino	? 40	Indigena	Não negros	Completed primary school	Solteiro	<300	Até 1 SM	?950	Não	Não	Não		Não	Sim	Não	Sim	Sim	Sim	Negativo
5090410_01	56	28	24	Feminino	? 40	Parda	Negro	Completed primary school	Solteiro	? 300	Até 1 SM	?950	Sim	Não	Não	Sim	Não	Sim	Sim	Sim	Sim	Sim	Negativo
5090450_01	52	30	23	Feminino	> 40	Parda	Negro	Incompleted primary school	Solteiro	<300	Até 1 SM	?950	Não	Não	Sim	Sim	Não	Não	Sim	Sim	Sim	Sim	Negativo
5090470_01	54	29	26	Masculino	> 40	Preta	Negro	Completed primary school	Nao Solteiro	? 300	Até 1 SM	?950	Não	Não	Não	Sim	Não	Sim	Não	Não	Sim	Sim	Negativo
5090500_02	56	26	23	Feminino	> 40	Parda	Negro	Incompleted primary school	Solteiro	<300	Até 1 SM	?950	Não	Sim	Sim	Sim	Sim	Sim	Sim	Sim	Sim	Sim	Negativo
5090520_01	54	24	21	Feminino	? 40	Parda	Negro	Completed primary school	Solteiro	<300	Até 1 SM	?950	Não	Não	Sim	Sim	Não	Não	Sim	Sim	Sim	Sim	Negativo
5090620_01	49	23	26	Feminino	> 40	Parda	Negro	Incompleted primary school	Solteiro	? 300	Até 1 SM	? 950	Não	Não	Não	Não	Sim	Sim	Não	Não	Sim	Sim	Negativo
5090640_01	54	23	24	Masculino	> 40	Parda	Negro	Completed primary school	Solteiro	<300	Até 1 SM	?950	Não	Não	Não	Sim	Sim	Sim	Não	Não	Sim	Sim	Negativo
5090680_03	50	20	27	Feminino	> 40	Branca	Não negros	Completed primary school	Solteiro	<300	Até 1 SM	?950	Não	Não	Não	Sim	Sim	Sim	Não	Não	Sim	Sim	Negativo
5090680_04	49	28	26	Masculino	> 40	Indigena	Não negros	Completed primary school	Nao Solteiro	<300	Até 1 SM	?950	Sim	Não	Não	Não	Sim	Sim	Não	Não	Sim	Sim	Negativo
5090720_01	38	28	27	Feminino	? 40	Preta	Negro	Completed primary school	Solteiro	<300	Até 1 SM	?950	Não	Sim	Sim	Não	Não	Sim	Sim	Sim	Sim	Sim	Negativo
5090740_01	50	30	24	Feminino	> 40	Preta	Negro	Completed primary school	Solteiro	? 300	Até 1 SM	? 950	Não	Não	Não	Sim	Sim	Não	Não	Sim	Sim	Sim	Negativo
5091280_01	53	26	28	Feminino	> 40	Branca	Não negros	Completed primary school	Solteiro	<300	Até 1 SM	?950	Não	Sim	Não	Não	Sim	Não	Não	Não	Sim	Sim	Negativo
5091480_01	51	28	25	Feminino	> 40	Parda	Negro	Completed primary school	Solteiro	? 300	De R$ 2 SM ate R$ 4 SM	? 950	Não	Sim	Não	Não	Sim	Sim	Não	Não	Sim	Sim	Negativo
5091480_02	40	26	22	Feminino	> 40	Parda	Negro	Incompleted primary school	Nao Solteiro	? 300	De R$ 2 SM ate R$ 4 SM	? 950	Não	Não	Não	Não	Sim	Sim	Não	Não	Sim	Sim	Negativo
5091940_01	51	27	24	Feminino	> 40	Parda	Negro	Incompleted primary school	Solteiro	? 300	Até 1 SM	?950	Não	Não	Não	Não	Sim	Sim	Não	Não	Sim	Sim	Negativo
5091940_02	36	30	24	Masculino	> 40	Parda	Negro	Incompleted primary school	Solteiro	? 300	De 1 SM até 2 SM	? 950	Sim	Não	Não	Sim	Sim	Sim	Não	Não	Sim	Sim	Negativo
5092010_02	54	30	27	Masculino	> 40	Preta	Negro	Incompleted primary school	Nao Solteiro	? 300	De R$ 2 SM ate R$ 4 SM	? 950	Sim	Sim	Sim	Sim	Sim	Não	Sim	Sim	Sim	Sim	Negativo
5092070_02	53	30	28	Feminino	? 40	Preta	Negro	Completed primary school	Nao Solteiro	<300	Até 1 SM	?950	Não	Não	Não	Não	Não	Não	Não	Não	Sim	Sim	Negativo
5092070_04	53	30	28	Masculino	? 40	Preta	Negro	Completed primary school	Solteiro	<300	Até 1 SM	?950	Não	Sim	Não	Não	Não	Não	Não	Não	Sim	Sim	Negativo
5092280_01	45	30	27	Feminino	> 40	Preta	Negro	Completed primary school	Solteiro	<300	Até 1 SM	? 950	Sim	Não	Não	Não	Não	Sim	Não	Não	Sim	Sim	Negativo
5092280_02	50	28	28	Masculino	? 40	Branca	Não negros	Completed primary school	Solteiro	<300	Até 1 SM	?950	Não	Não	Não	Não	Não	Sim	Não	Não	Sim	Sim	Negativo
5092280_03	42	29	22	Masculino	? 40	Parda	Negro	Completed primary school	Solteiro	<300	Até 1 SM	?950	Não	Sim	Não	Sim	Não	Sim	Não	Não	Sim	Sim	Negativo
5100010_01	44	30	27	Masculino	> 40	Preta	Negro	Incompleted primary school	Solteiro	? 300	De R$ 2 SM ate R$ 4 SM	? 950	Não	Não	Não	Não	Sim	Sim	Não	Não	Sim	Sim	Negativo
5100060_01	50	30	28	Feminino	> 40	Parda	Negro	Completed primary school	Solteiro	<300	Até 1 SM	?950	Não	Não	Não	Sim	Não	Não	Sim	Não	Sim	Sim	Negativo
5100060_03	48	28	27	Masculino	? 40	Branca	Não negros	Completed primary school	Solteiro	<300	Até 1 SM	?950	Sim	Não	Não	Não	Não	Não	Sim	Não	Sim	Sim	Negativo
5100120_01	43	27	26	Feminino	> 40	Preta	Negro	Incompleted primary school	Nao Solteiro	<300	Até 1 SM	?950	Não	Não	Não	Sim	Não	Sim	Não	Não	Sim	Sim	Negativo
5100150_01	51	30	25	Feminino	> 40	Preta	Negro	Incompleted primary school	Solteiro	? 300	Até 1 SM	? 950	Não	Não	Não	Não	Sim	Não	Não	Não	Sim	Sim	Negativo
5110120_01	45	30	25	Masculino	> 40	Parda	Negro	Completed primary school	Nao Solteiro	? 300	De 1 SM até 2 SM	? 950	Não	Não	Não	Não	Não	Sim	Sim	Não	Sim	Sim	Negativo
5110170_01	45	29	20	Masculino	> 40	Preta	Negro	Incompleted primary school	Solteiro	? 300	De 1 SM até 2 SM	? 950	Sim	Não	Não	Não	Sim	Sim	Não	Não	Sim	Sim	Negativo
5110210_01	51	19	22	Feminino	> 40	Parda	Negro	Incompleted primary school	Solteiro	<300	Até 1 SM	?950	Não	Não	Não	Sim	Sim	Sim	Não	Não	Sim	Sim	Negativo
5110230_04	52	28	26	Feminino	? 40	Parda	Negro	Completed primary school	Solteiro	<300	Até 1 SM	?950	Não	Sim	Não	Não	Sim	Sim	Não	Não	Sim	Sim	Negativo
5110250_01	54	28	26	Feminino	> 40	Preta	Negro	Completed primary school	Nao Solteiro	<300	Até 1 SM	?950	Não	Não	Não	Não	Não	Sim	Não	Não	Sim	Sim	Negativo
5110250_02	56	28	26	Masculino	> 40	Preta	Negro	Completed primary school	Nao Solteiro	<300	Até 1 SM	?950	Não	Não	Não	Não	Não	Sim	Não	Não	Sim	Sim	Negativo
5110330_01	56	30	28	Masculino	? 40	Parda	Negro	Completed primary school	Nao Solteiro	<300	Até 1 SM	? 950	Sim	Não	Não	Não	Não	Sim	Sim	Sim	Sim	Sim	Negativo
5110330_02	53	27	28	Feminino	? 40	Parda	Negro	Completed primary school	Nao Solteiro	<300	Até 1 SM	? 950	Não	Não	Não	Não	Não	Sim	Sim	Sim	Sim	Sim	Negativo
5110330_05	49	22	21	Masculino	? 40	Preta	Negro	Completed primary school	Solteiro	<300	Até 1 SM	? 950	Não	Não	Sim	Não	Não	Sim	Sim	Sim	Sim	Sim	Negativo
5110370_01	53	26	28	Masculino	? 40	Preta	Negro	Completed primary school	Solteiro	? 300	De 1 SM até 2 SM	? 950	Não	Não	Não	Não	Não	Sim	Não	Sim	Sim	Sim	Negativo
5110370_02	52	30	26	Masculino	> 40	Parda	Negro	Incompleted primary school	Nao Solteiro	? 300	De 1 SM até 2 SM	? 950	Sim	Não	Não	Não	Não	Sim	Não	Sim	Sim	Sim	Negativo
5110370_03	51	26	25	Feminino	> 40	Parda	Negro	Completed primary school	Solteiro	? 300	De 1 SM até 2 SM	? 950	Não	Não	Não	Não	Não	Sim	Não	Sim	Sim	Sim	Negativo
5110420_01	45	27	28	Feminino	? 40	Preta	Negro	Incompleted primary school	Nao Solteiro	? 300	De 1 SM até 2 SM	? 950	Sim	Sim	Não	Não	Sim	Não	Sim	Sim	Sim	Sim	Negativo
5110420_04	54	28	26	Feminino	? 40	Parda	Negro	Completed primary school	Solteiro	? 300	De 1 SM até 2 SM	? 950	Sim	Não	Sim	Não	Sim	Não	Sim	Sim	Sim	Sim	Negativo
5130040_01	43	29	25	Feminino	? 40	Preta	Negro	Completed primary school	Solteiro	? 300	De 1 SM até 2 SM	? 950	Sim	Sim	Não	Sim	Sim	Sim	Sim	Sim	Sim	Sim	Negativo
5130040_02	46	24	24	Feminino	? 40	Parda	Negro	Completed primary school	Solteiro	? 300	De 1 SM até 2 SM	? 950	Não	Sim	Não	Não	Sim	Sim	Sim	Sim	Sim	Sim	Negativo
5130100_01	50	30	27	Feminino	> 40	Branca	Não negros	Incompleted primary school	Nao Solteiro	? 300	Até 1 SM	? 950	Não	Não	Não	Não	Não	Sim	Não	Sim	Sim	Sim	Negativo
5130160_01	54	29	24	Feminino	> 40	Parda	Negro	Incompleted primary school	Solteiro	? 300	Até 1 SM	? 950	Não	Não	Não	Sim	Sim	Sim	Não	Sim	Sim	Sim	Negativo
5130160_02	55	28	26	Masculino	> 40	Parda	Negro	Incompleted primary school	Solteiro	? 300	Até 1 SM	? 950	Não	Não	Não	Sim	Sim	Sim	Não	Sim	Sim	Sim	Negativo
5130160_03	49	24	28	Masculino	? 40	Parda	Negro	Completed primary school	Nao Solteiro	? 300	Até 1 SM	? 950	Não	Sim	Não	Não	Sim	Sim	Não	Sim	Sim	Sim	Positivo
5130190_03	52	17	28	Feminino	> 40	Amarela	Não negros	Completed primary school	Nao Solteiro	<300	Até 1 SM	?950	Não	Não	Não	Não	Sim	Não	Sim	Sim	Sim	Sim	Negativo
5130220_01	53	28	27	Feminino	? 40	Preta	Negro	Completed primary school	Solteiro	? 300	Até 1 SM	? 950	Não	Não	Não	Não	Sim	Sim	Sim	Sim	Sim	Sim	Negativo
5130220_02	49	28	27	Feminino	? 40	Preta	Negro	Completed primary school	Solteiro	? 300	Até 1 SM	? 950	Não	Sim	Não	Não	Sim	Sim	Sim	Sim	Sim	Sim	Negativo
5130220_03	48	26	28	Feminino	> 40	Amarela	Não negros	Incompleted primary school	Solteiro	? 300	Até 1 SM	? 950	Não	Não	Não	Não	Sim	Sim	Sim	Sim	Sim	Sim	Negativo
5130250_02	43	22	22	Masculino	> 40	Branca	Não negros	Completed primary school	Solteiro	? 300	Até 1 SM	? 950	Não	Não	Não	Não	Sim	Sim	Não	Sim	Sim	Sim	Positivo
5130260_01	56	22	18	Feminino	? 40	Preta	Negro	Completed primary school	Solteiro	<300	Até 1 SM	?950	Não	Sim	Não	Não	Sim	Sim	Sim	Sim	Sim	Sim	Negativo
5130260_02	49	24	26	Feminino	> 40	Preta	Negro	Completed primary school	Solteiro	<300	Até 1 SM	?950	Não	Sim	Não	Não	Sim	Sim	Sim	Sim	Sim	Sim	Negativo
5130290_01	45	26	26	Masculino	? 40	Parda	Negro	Completed primary school	Nao Solteiro	? 300	De R$ 4 SM a R$ 6 SM	? 950	Sim	Não	Não	Sim	Não	Sim	Não	Não	Sim	Sim	Negativo
5130290_03	57	30	26	Feminino	? 40	Branca	Não negros	Completed primary school	Nao Solteiro	? 300	De R$ 4 SM a R$ 6 SM	? 950	Não	Não	Sim	Não	Não	Sim	Não	Não	Sim	Sim	Negativo
5130360_01	57	28	28	Feminino	> 40	Preta	Negro	Completed primary school	Nao Solteiro	? 300	De 1 SM até 2 SM	? 950	Sim	Não	Não	Sim	Sim	Sim	Não	Não	Sim	Sim	Negativo
5130360_02	51	29	25	Masculino	> 40	Parda	Negro	Completed primary school	Nao Solteiro	? 300	De 1 SM até 2 SM	? 950	Sim	Não	Não	Sim	Sim	Sim	Não	Não	Sim	Sim	Positivo
5130360_03	48	24	28	Masculino	? 40	Preta	Negro	Completed primary school	Solteiro	? 300	De 1 SM até 2 SM	? 950	Sim	Não	Não	Não	Sim	Sim	Não	Não	Sim	Sim	Negativo
5130370_02	41	30	26	Feminino	> 40	Preta	Negro	Incompleted primary school	Nao Solteiro	? 300	Até 1 SM	? 950	Não	Não	Não	Não	Sim	Não	Não	Sim	Sim	Sim	Negativo
5130410_02	52	28	26	Feminino	? 40	Parda	Negro	Completed primary school	Solteiro	<300	Até 1 SM	?950	Não	Não	Não	Não	Sim	Sim	Não	Não	Sim	Sim	Negativo
5130470_01	56	29	26	Feminino	> 40	Preta	Negro	Completed primary school	Solteiro	<300	Até 1 SM	?950	Sim	Não	Não	Sim	Sim	Não	Sim	Sim	Sim	Sim	Negativo
5130470_02	52	26	23	Masculino	? 40	Parda	Negro	Completed primary school	Solteiro	<300	Até 1 SM	?950	Não	Sim	Não	Não	Sim	Não	Sim	Sim	Sim	Sim	Negativo
5130560_01	55	28	28	Feminino	> 40	Preta	Negro	Incompleted primary school	Nao Solteiro	? 300	De R$ 2 SM ate R$ 4 SM	? 950	Não	Não	Não	Não	Sim	Não	Não	Não	Sim	Sim	Negativo
5130560_02	34	19	22	Masculino	> 40	Preta	Negro	Incompleted primary school	Nao Solteiro	? 300	De R$ 2 SM ate R$ 4 SM	? 950	Não	Não	Não	Não	Sim	Não	Não	Não	Sim	Sim	Negativo
5150130_01	50	28	24	Feminino	> 40	Parda	Negro	Incompleted primary school	Nao Solteiro	? 300	Até 1 SM	? 950	Não	Sim	Sim	Não	Sim	Sim	Sim	Sim	Sim	Sim	Negativo
5150250_01	46	28	26	Feminino	> 40	Preta	Negro	Completed primary school	Solteiro	? 300	De 1 SM até 2 SM	? 950	Não	Não	Não	Sim	Sim	Sim	Não	Não	Sim	Sim	Negativo
5150250_03	46	30	26	Feminino	? 40	Parda	Negro	Completed primary school	Solteiro	? 300	De 1 SM até 2 SM	? 950	Não	Sim	Não	Sim	Sim	Sim	Não	Não	Sim	Sim	Negativo
5150270_01	45	30	26	Masculino	> 40	Parda	Negro	Completed primary school	Nao Solteiro	<300	Até 1 SM	?950	Não	Não	Sim	Sim	Sim	Não	Não	Sim	Sim	Sim	Negativo
5150270_02	48	30	25	Feminino	> 40	Parda	Negro	Incompleted primary school	Nao Solteiro	<300	Até 1 SM	?950	Não	Não	Não	Não	Sim	Não	Não	Sim	Sim	Sim	Negativo
5150310_01	48	28	26	Feminino	> 40	Preta	Negro	Incompleted primary school	Nao Solteiro	<300	Até 1 SM	?950	Não	Sim	Sim	Sim	Sim	Sim	Não	Não	Não	Sim	Negativo
5150310_02	39	16	20	Feminino	? 40	Branca	Não negros	Completed primary school	Solteiro	<300	Até 1 SM	?950	Não	Sim	Sim	Não	Sim	Sim	Não	Não	Não	Sim	Negativo
5150310_03	52	26	26	Masculino	> 40	Parda	Negro	Completed primary school	Nao Solteiro	<300	Até 1 SM	?950	Sim	Não	Não	Sim	Sim	Sim	Não	Não	Não	Sim	Negativo
5150350_01	53	28	25	Feminino	? 40	Preta	Negro	Completed primary school	Solteiro	<300	De 1 SM até 2 SM	? 950	Não	Não	Não	Sim	Não	Sim	Sim	Não	Não	Sim	Negativo
5150350_02	57	24	25	Masculino	? 40	Preta	Negro	Completed primary school	Solteiro	<300	De 1 SM até 2 SM	? 950	Sim	Não	Não	Sim	Não	Sim	Sim	Não	Não	Sim	Negativo
5150350_03	56	24	28	Feminino	? 40	Parda	Negro	Completed primary school	Nao Solteiro	<300	De 1 SM até 2 SM	? 950	Não	Não	Não	Sim	Não	Sim	Sim	Não	Não	Sim	Negativo
5150350_04	52	28	22	Feminino	? 40	Parda	Negro	Completed primary school	Solteiro	<300	De 1 SM até 2 SM	? 950	Não	Sim	Não	Sim	Não	Sim	Sim	Não	Não	Sim	Negativo
5150420_01	45	26	28	Masculino	> 40	Parda	Negro	Incompleted primary school	Nao Solteiro	? 300	Até 1 SM	? 950	Não	Não	Não	Não	Sim	Sim	Não	Não	Sim	Sim	Negativo
5150420_02	55	30	28	Feminino	> 40	Preta	Negro	Completed primary school	Nao Solteiro	? 300	Até 1 SM	? 950	Não	Não	Sim	Não	Sim	Sim	Não	Não	Sim	Sim	Negativo
5150480_01	51	27	22	Feminino	? 40	Parda	Negro	Completed primary school	Solteiro	<300	De 1 SM até 2 SM	? 950	Sim	Sim	Não	Sim	Não	Não	Não	Não	Sim	Sim	Negativo
5150490_01	47	29	26	Feminino	> 40	Preta	Negro	Incompleted primary school	Nao Solteiro	? 300	De R$ 2 SM ate R$ 4 SM	? 950	Não	Não	Não	Não	Não	Não	Não	Não	Sim	Sim	Negativo
5150490_02	53	27	28	Masculino	> 40	Parda	Negro	Completed primary school	Nao Solteiro	? 300	De R$ 2 SM ate R$ 4 SM	? 950	Não	Sim	Não	Sim	Não	Não	Não	Não	Sim	Sim	Negativo
5150550_01	52	30	24	Feminino	> 40	Parda	Negro	Completed primary school	Solteiro	<300	Até 1 SM	?950	Não	Não	Não	Sim	Não	Sim	Sim	Não	Sim	Sim	Negativo
5150570_01	54	30	26	Feminino	? 40	Parda	Negro	Completed primary school	Solteiro	? 300	De R$ 2 SM ate R$ 4 SM	? 950	Sim	Não	Não	Não	Não	Sim	Não	Não	Sim	Sim	Negativo
5150570_02	50	30	26	Masculino	> 40	Parda	Negro	Completed primary school	Nao Solteiro	? 300	De R$ 2 SM ate R$ 4 SM	? 950	Não	Não	Não	Não	Não	Sim	Não	Não	Sim	Sim	Negativo
5150570_03	49	26	25	Feminino	> 40	Parda	Negro	Completed primary school	Nao Solteiro	? 300	De R$ 2 SM ate R$ 4 SM	? 950	Não	Não	Não	Sim	Não	Sim	Não	Não	Sim	Sim	Negativo
5150570_04	42	26	28	Masculino	? 40	Parda	Negro	Completed primary school	Solteiro	? 300	De R$ 2 SM ate R$ 4 SM	? 950	Sim	Não	Não	Não	Não	Sim	Não	Não	Sim	Sim	Positivo
5150620_01	54	30	28	Feminino	> 40	Preta	Negro	Incompleted primary school	Nao Solteiro	<300	Até 1 SM	? 950	Não	Não	Não	Não	Não	Não	Não	Não	Sim	Sim	Negativo
5150910_01	52	28	26	Masculino	> 40	Preta	Negro	Completed primary school	Nao Solteiro	? 300	Até 1 SM	?950	Não	Não	Não	Não	Sim	Não	Não	Não	Sim	Sim	Negativo
5150910_02	57	26	26	Feminino	> 40	Amarela	Não negros	Completed primary school	Nao Solteiro	? 300	Até 1 SM	?950	Sim	Sim	Não	Sim	Sim	Não	Não	Não	Sim	Sim	Negativo
5160160_01	60	30	24	Feminino	> 40	Preta	Negro	Incompleted primary school	Nao Solteiro	<300	De 1 SM até 2 SM	? 950	Não	Não	Não	Sim	Não	Sim	Não	Não	Sim	Sim	Negativo
5160270_01	51	30	28	Feminino	> 40	Parda	Negro	Incompleted primary school	Solteiro	<300	Até 1 SM	?950	Sim	Não	Não	Não	Não	Não	Não	Não	Sim	Sim	Negativo
5160290_01	38	28	26	Feminino	> 40	Parda	Negro	Incompleted primary school	Solteiro	? 300	Até 1 SM	? 950	Não	Não	Não	Não	Não	Sim	Não	Não	Sim	Sim	Negativo
5160340_01	50	28	23	Feminino	? 40	Preta	Negro	Completed primary school	Solteiro	<300	Até 1 SM	?950	Não	Não	Não	Não	Sim	Não	Não	Não	Sim	Sim	Negativo
5160350_01	52	26	28	Feminino	? 40	Preta	Negro	Completed primary school	Nao Solteiro	<300	Até 1 SM	?950	Não	Não	Sim	Não	Sim	Sim	Não	Não	Sim	Sim	Negativo
5180060_03	56	29	28	Masculino	> 40	Parda	Negro	Completed primary school	Nao Solteiro	? 300	De 1 SM até 2 SM	? 950	Sim	Não	Sim	Não	Não	Não	Sim	Não	Sim	Sim	Negativo
5180080_04	48	30	26	Masculino	? 40	Preta	Negro	Completed primary school	Solteiro	<300	Até 1 SM	?950	Não	Sim	Não	Não	Sim	Não	Não	Sim	Sim	Não	Negativo
5180160_01	53	26	28	Masculino	? 40	Preta	Negro	Completed primary school	Nao Solteiro	<300	Até 1 SM	?950	Não	Não	Não	Não	Sim	Sim	Sim	Sim	Sim	Sim	Negativo
5180200_01	39	27	26	Masculino	? 40	Branca	Não negros	Completed primary school	Solteiro	<300	Até 1 SM	? 950	Não	Não	Sim	Não	Não	Sim	Sim	Não	Sim	Sim	Negativo
5180200_04	44	30	28	Masculino	> 40	Preta	Negro	Incompleted primary school	Nao Solteiro	<300	Até 1 SM	? 950	Sim	Sim	Sim	Sim	Não	Sim	Sim	Não	Sim	Sim	Positivo
